# Supplementary material for: Oligodendrocyte-derived IL-33 regulates self-reactive CD8+ T cells in CNS autoimmunity
Source: J Exp Med. 2025 Apr 14;222(7):e20241188. doi: 10.1084/jem.20241188 (PMC11995930; doi:10.1084/jem.20241188)
Supplement: Table S1 — lists the tested gene sets for the different analyzed signatures. [file jem_20241188_tables1.xlsx]

## Sheet: Sheet1
DAM_Signature	Homeostatic_Microglia_Signature	Circulating_Signature	Residency_Signature	Tcf1_associated genes_Signature
ENSMUSG00000068129	ENSMUSG00000036353	ENSMUSG00000037138	ENSMUSG00000047180	ENSMUSG00000037138
ENSMUSG00000002602	ENSMUSG00000054675	ENSMUSG00000026068	ENSMUSG00000048234	ENSMUSG00000043629
ENSMUSG00000029304	ENSMUSG00000031665	ENSMUSG00000066877	ENSMUSG00000026094	ENSMUSG00000026019
ENSMUSG00000021477	ENSMUSG00000015852	ENSMUSG00000044768	ENSMUSG00000025981	ENSMUSG00000026017
ENSMUSG00000014599	ENSMUSG00000051504	ENSMUSG00000032666	ENSMUSG00000026011	ENSMUSG00000086795
ENSMUSG00000021939	ENSMUSG00000040229	ENSMUSG00000026581	ENSMUSG00000026009	ENSMUSG00000015222
ENSMUSG00000007891	ENSMUSG00000018593	ENSMUSG00000004707	ENSMUSG00000026285	ENSMUSG00000025997
ENSMUSG00000002985	ENSMUSG00000024621	ENSMUSG00000015314	ENSMUSG00000020423	ENSMUSG00000026249
ENSMUSG00000027523	ENSMUSG00000068129	ENSMUSG00000037318	ENSMUSG00000026358	ENSMUSG00000041570
ENSMUSG00000060802	ENSMUSG00000014361	ENSMUSG00000026872	ENSMUSG00000026475	ENSMUSG00000026581
ENSMUSG00000030579	ENSMUSG00000052336	ENSMUSG00000026989	ENSMUSG00000026701	ENSMUSG00000026573
ENSMUSG00000069516	ENSMUSG00000007613	ENSMUSG00000003604	ENSMUSG00000000817	ENSMUSG00000040723
ENSMUSG00000024661		ENSMUSG00000027452	ENSMUSG00000026573	ENSMUSG00000015314
ENSMUSG00000029816		ENSMUSG00000002458	ENSMUSG00000026628	ENSMUSG00000037860
ENSMUSG00000050335		ENSMUSG00000005696	ENSMUSG00000026864	ENSMUSG00000038936
ENSMUSG00000040564		ENSMUSG00000031137	ENSMUSG00000026826	ENSMUSG00000026603
ENSMUSG00000030103		ENSMUSG00000031328	ENSMUSG00000033213	ENSMUSG00000039046
ENSMUSG00000030789		ENSMUSG00000032750	ENSMUSG00000038375	ENSMUSG00000077733
ENSMUSG00000112148		ENSMUSG00000031373	ENSMUSG00000038400	ENSMUSG00000061186
ENSMUSG00000035385		ENSMUSG00000015711	ENSMUSG00000037369	ENSMUSG00000094297
ENSMUSG00000035042		ENSMUSG00000027854	ENSMUSG00000050921	ENSMUSG00000096651
ENSMUSG00000079293		ENSMUSG00000027901	ENSMUSG00000027660	ENSMUSG00000094101
ENSMUSG00000015568		ENSMUSG00000045092	ENSMUSG00000050075	ENSMUSG00000096782
ENSMUSG00000020641		ENSMUSG00000027978	ENSMUSG00000034640	ENSMUSG00000093914
ENSMUSG00000035352		ENSMUSG00000025437	ENSMUSG00000028035	ENSMUSG00000094943
ENSMUSG00000054404		ENSMUSG00000028243	ENSMUSG00000041235	ENSMUSG00000080558
ENSMUSG00000068220		ENSMUSG00000028885	ENSMUSG00000028214	ENSMUSG00000076014
		ENSMUSG00000039934	ENSMUSG00000028410	ENSMUSG00000026748
		ENSMUSG00000044827	ENSMUSG00000028341	ENSMUSG00000026939
		ENSMUSG00000029570	ENSMUSG00000052684	ENSMUSG00000044033
		ENSMUSG00000038058	ENSMUSG00000028680	ENSMUSG00000042272
		ENSMUSG00000002897	ENSMUSG00000028599	ENSMUSG00000027122
		ENSMUSG00000030114	ENSMUSG00000028965	ENSMUSG00000027439
		ENSMUSG00000030325	ENSMUSG00000028970	ENSMUSG00000005883
		ENSMUSG00000030247	ENSMUSG00000039899	ENSMUSG00000080933
		ENSMUSG00000055541	ENSMUSG00000029131	ENSMUSG00000051851
		ENSMUSG00000030688	ENSMUSG00000029135	ENSMUSG00000031196
		ENSMUSG00000110195	ENSMUSG00000039191	ENSMUSG00000088335
		ENSMUSG00000030674	ENSMUSG00000051339	ENSMUSG00000025059
		ENSMUSG00000051457	ENSMUSG00000066278	ENSMUSG00000025151
		ENSMUSG00000030793	ENSMUSG00000039959	ENSMUSG00000071722
		ENSMUSG00000030956	ENSMUSG00000029817	ENSMUSG00000025656
		ENSMUSG00000045362	ENSMUSG00000004633	ENSMUSG00000109745
		ENSMUSG00000051354	ENSMUSG00000029919	ENSMUSG00000031239
		ENSMUSG00000054206	ENSMUSG00000001156	ENSMUSG00000067377
		ENSMUSG00000044199	ENSMUSG00000030056	ENSMUSG00000048040
		ENSMUSG00000025357	ENSMUSG00000030103	ENSMUSG00000000266
		ENSMUSG00000074497	ENSMUSG00000030156	ENSMUSG00000031342
		ENSMUSG00000004568	ENSMUSG00000030161	ENSMUSG00000033910
		ENSMUSG00000031453	ENSMUSG00000060860	ENSMUSG00000059994
		ENSMUSG00000055675	ENSMUSG00000040435	ENSMUSG00000033147
		ENSMUSG00000055148	ENSMUSG00000049516	ENSMUSG00000041220
		ENSMUSG00000031902	ENSMUSG00000030516	ENSMUSG00000037994
		ENSMUSG00000021892	ENSMUSG00000039236	ENSMUSG00000045573
		ENSMUSG00000044447	ENSMUSG00000030748	ENSMUSG00000028223
		ENSMUSG00000053716	ENSMUSG00000030745	ENSMUSG00000040270
		ENSMUSG00000032446	ENSMUSG00000030844	ENSMUSG00000092862
		ENSMUSG00000025239	ENSMUSG00000030847	ENSMUSG00000028362
		ENSMUSG00000020297	ENSMUSG00000055629	ENSMUSG00000088168
		ENSMUSG00000000782	ENSMUSG00000047648	ENSMUSG00000047945
		ENSMUSG00000038807	ENSMUSG00000019850	ENSMUSG00000007872
		ENSMUSG00000018925	ENSMUSG00000015312	ENSMUSG00000028965
		ENSMUSG00000001029	ENSMUSG00000019960	ENSMUSG00000024793
		ENSMUSG00000057219	ENSMUSG00000055170	ENSMUSG00000029075
		ENSMUSG00000016756	ENSMUSG00000031530	ENSMUSG00000065329
		ENSMUSG00000036006	ENSMUSG00000037940	ENSMUSG00000039178
		ENSMUSG00000038732	ENSMUSG00000005483	ENSMUSG00000088048
		ENSMUSG00000033102	ENSMUSG00000052837	ENSMUSG00000090326
		ENSMUSG00000057842	ENSMUSG00000031785	ENSMUSG00000044827
		ENSMUSG00000021675	ENSMUSG00000031880	ENSMUSG00000051498
		ENSMUSG00000021696	ENSMUSG00000000303	ENSMUSG00000037890
		ENSMUSG00000020589	ENSMUSG00000040010	ENSMUSG00000037795
		ENSMUSG00000020593	ENSMUSG00000015437	ENSMUSG00000029153
		ENSMUSG00000051890	ENSMUSG00000032285	ENSMUSG00000005672
		ENSMUSG00000036944	ENSMUSG00000053641	ENSMUSG00000034842
		ENSMUSG00000013846	ENSMUSG00000032369	ENSMUSG00000042594
		ENSMUSG00000035900	ENSMUSG00000032578	ENSMUSG00000029468
		ENSMUSG00000022773	ENSMUSG00000011256	ENSMUSG00000029470
		ENSMUSG00000022686	ENSMUSG00000020399	ENSMUSG00000037905
		ENSMUSG00000022696	ENSMUSG00000020893	ENSMUSG00000085957
		ENSMUSG00000035868	ENSMUSG00000020841	ENSMUSG00000053553
		ENSMUSG00000067928	ENSMUSG00000017677	ENSMUSG00000015112
		ENSMUSG00000033826	ENSMUSG00000018930	ENSMUSG00000012535
		ENSMUSG00000040694	ENSMUSG00000041920	ENSMUSG00000076476
		ENSMUSG00000024065	ENSMUSG00000016559	ENSMUSG00000095236
		ENSMUSG00000000673	ENSMUSG00000025130	ENSMUSG00000068537
		ENSMUSG00000118193	ENSMUSG00000021356	ENSMUSG00000029814
		ENSMUSG00000036452	ENSMUSG00000056749	ENSMUSG00000049093
		ENSMUSG00000032946	ENSMUSG00000001542	ENSMUSG00000094420
		ENSMUSG00000024675	ENSMUSG00000021591	ENSMUSG00000076606
		ENSMUSG00000025212	ENSMUSG00000003992	ENSMUSG00000033706
		ENSMUSG00000062376	ENSMUSG00000042284	ENSMUSG00000030029
		ENSMUSG00000003559	ENSMUSG00000054364	ENSMUSG00000030302
			ENSMUSG00000011179	ENSMUSG00000030134
			ENSMUSG00000001627	ENSMUSG00000030172
			ENSMUSG00000021127	ENSMUSG00000086527
			ENSMUSG00000021250	ENSMUSG00000040627
			ENSMUSG00000021270	ENSMUSG00000030342
			ENSMUSG00000032501	ENSMUSG00000090164
			ENSMUSG00000022555	ENSMUSG00000030365
			ENSMUSG00000023008	ENSMUSG00000030154
			ENSMUSG00000023034	ENSMUSG00000097354
			ENSMUSG00000022500	ENSMUSG00000014686
			ENSMUSG00000022681	ENSMUSG00000074283
			ENSMUSG00000071552	ENSMUSG00000074211
			ENSMUSG00000022863	ENSMUSG00000030577
			ENSMUSG00000024190	ENSMUSG00000043671
			ENSMUSG00000024042	ENSMUSG00000059146
			ENSMUSG00000043807	ENSMUSG00000030545
			ENSMUSG00000024401	ENSMUSG00000004508
			ENSMUSG00000023947	ENSMUSG00000029461
			ENSMUSG00000047407	ENSMUSG00000087175
			ENSMUSG00000024084	ENSMUSG00000000244
			ENSMUSG00000063889	ENSMUSG00000037706
			ENSMUSG00000038418	ENSMUSG00000010751
			ENSMUSG00000024590	ENSMUSG00000065876
			ENSMUSG00000024772	ENSMUSG00000019982
			ENSMUSG00000024750	ENSMUSG00000051354
			ENSMUSG00000025025	ENSMUSG00000019889
				ENSMUSG00000038122
				ENSMUSG00000020108
				ENSMUSG00000001665
				ENSMUSG00000089424
				ENSMUSG00000069584
				ENSMUSG00000088608
				ENSMUSG00000020183
				ENSMUSG00000069430
				ENSMUSG00000034833
				ENSMUSG00000031467
				ENSMUSG00000037940
				ENSMUSG00000031755
				ENSMUSG00000089539
				ENSMUSG00000065100
				ENSMUSG00000039197
				ENSMUSG00000090709
				ENSMUSG00000096055
				ENSMUSG00000096656
				ENSMUSG00000095958
				ENSMUSG00000097589
				ENSMUSG00000033083
				ENSMUSG00000088105
				ENSMUSG00000042156
				ENSMUSG00000025545
				ENSMUSG00000043885
				ENSMUSG00000053310
				ENSMUSG00000023186
				ENSMUSG00000032021
				ENSMUSG00000047880
				ENSMUSG00000032373
				ENSMUSG00000032224
				ENSMUSG00000032220
				ENSMUSG00000032184
				ENSMUSG00000046186
				ENSMUSG00000032420
				ENSMUSG00000101581
				ENSMUSG00000043154
				ENSMUSG00000065466
				ENSMUSG00000092212
				ENSMUSG00000076337
				ENSMUSG00000020297
				ENSMUSG00000020155
				ENSMUSG00000000782
				ENSMUSG00000088231
				ENSMUSG00000054519
				ENSMUSG00000060600
				ENSMUSG00000054404
				ENSMUSG00000000125
				ENSMUSG00000020728
				ENSMUSG00000020610
				ENSMUSG00000020732
				ENSMUSG00000052949
				ENSMUSG00000045410
				ENSMUSG00000038732
				ENSMUSG00000038286
				ENSMUSG00000021418
				ENSMUSG00000039114
				ENSMUSG00000021376
				ENSMUSG00000021569
				ENSMUSG00000005583
				ENSMUSG00000021613
				ENSMUSG00000048924
				ENSMUSG00000084860
				ENSMUSG00000021725
				ENSMUSG00000021728
				ENSMUSG00000002997
				ENSMUSG00000020547
				ENSMUSG00000043153
				ENSMUSG00000058070
				ENSMUSG00000021262
				ENSMUSG00000065436
				ENSMUSG00000076612
				ENSMUSG00000076613
				ENSMUSG00000076617
				ENSMUSG00000076620
				ENSMUSG00000076621
				ENSMUSG00000022425
				ENSMUSG00000071757
				ENSMUSG00000022377
				ENSMUSG00000075590
				ENSMUSG00000016028
				ENSMUSG00000053137
				ENSMUSG00000022466
				ENSMUSG00000022997
				ENSMUSG00000023008
				ENSMUSG00000086944
				ENSMUSG00000043050
				ENSMUSG00000022508
				ENSMUSG00000003955
				ENSMUSG00000052013
				ENSMUSG00000022661
				ENSMUSG00000022971
				ENSMUSG00000022913
				ENSMUSG00000040605
				ENSMUSG00000069135
				ENSMUSG00000023861
				ENSMUSG00000024130
				ENSMUSG00000040276
				ENSMUSG00000024334
				ENSMUSG00000024402
				ENSMUSG00000061665
				ENSMUSG00000071068
				ENSMUSG00000013236
				ENSMUSG00000024078
				ENSMUSG00000095624
				ENSMUSG00000040957
				ENSMUSG00000065532
				ENSMUSG00000056671
				ENSMUSG00000024538
				ENSMUSG00000024597
				ENSMUSG00000068606
				ENSMUSG00000043079
				ENSMUSG00000024544
				ENSMUSG00000041840
				ENSMUSG00000024737
				ENSMUSG00000024675
				ENSMUSG00000038843
				ENSMUSG00000024785
				ENSMUSG00000041180
				ENSMUSG00000044026
				ENSMUSG00000025198
				ENSMUSG00000025203
				ENSMUSG00000064371
